# Supplementary material for: Escherichia coli ST131 clones harbouring AggR and AAF/V fimbriae causing bacteremia in Mozambican children: Emergence of new variant of fimH27 subclone
Source: PLoS Negl Trop Dis. 2020 May 1;14(5):e0008274. doi: 10.1371/journal.pntd.0008274 (PMC7219792; doi:10.1371/journal.pntd.0008274)
Supplement: S1 Table — (XLSX) [file pntd.0008274.s001.xlsx]

## Sheet: Table additional info
sample_name	genome_size	contigs	n50
C 159-15	5451981	128	145976
C 164-15	5339886	124	137886
C 165-15	5339886	124	137886
C 166-15	5296628	82	191340
C 167-15	5353346	223	135731
C 168-15	5347000	126	120345
C 169-15	5314015	138	138367
C 170-15	5345314	216	107458
C 171-15	5307759	113	135957
C174-15	5298304	142	137485
C175-15	5346262	189	84598
C 177-15	5448321	147	165069
C 178-15	5433804	130	145976
C 179-15	5309109	117	124338
C 182-15	5314975	136	127264
C 184-15	5266944	108	149115
C 185-15	5308250	117	145216
C 188-15	5348739	135	145974
C 189-15	5400333	208	74828
C 190-15	5316070	119	143558
C 191-15	5457285	136	116485
C 193-15	5315005	161	109469
C 194-15	5335813	149	95014
C 197-15	5308701	142	148814
C 198-15	5344301	242	156523
C 199-15	5343199	112	129599
C 200-15	5349947	128	126335
C 202-15	5401848	293	123743
C 204-15	5285596	99	163538
C 205-15	5421133	217	136896
C 206-15	5196634	117	205331
C 207-15	5335117	220	136171
C 209-15	5374968	130	102001
C 210-15	5276157	116	134825
C 211-15	5309234	124	137079
C 212-15	5355599	112	146110
C 213-15	5318202	133	115896
C 215-15	5343114	114	180686
C 216-15	5303480	146	115361
C 217-15	5311485	124	135140
C 218-15	5496069	131	113673
C 219-15	5309293	117	112973
C 222-15	5182034	123	180930
C 223-15	5367356	162	102801
